# Supplementary material for: Analgesic and Anesthetic Efficacy of Rocuronium/Sugammadex in Otorhinolaryngologic Surgery: A Propensity Score-Matched Analysis
Source: Pharmaceuticals (Basel). 2022 Jul 19;15(7):894. doi: 10.3390/ph15070894 (PMC9318942; doi:10.3390/ph15070894)
Supplement: Supplementary file 1 [file pharmaceuticals-15-00894-s001.zip]

Archive with 1 entries (1 files):
- pharmaceuticals-1775741-supplementary.pdf
